# Supplementary material for: Fluid-Structure Interaction Simulation of an Intra-Atrial Fontan Connection
Source: Biology (Basel). 2020 Nov 24;9(12):412. doi: 10.3390/biology9120412 (PMC7760396; doi:10.3390/biology9120412)
Supplement: Supplementary file 1 [file biology-09-00412-s001.zip]

Archive with 4 entries (4 files):
- SuppInfo_Mesh_displacement_anterior.wmv
- SuppInfo_Mesh_displacement_left.wmv
- SuppInfo_ParticleTracking_FSI.wmv
- SuppInfo_ParticleTracking_RigidWall.wmv
